# Supplementary material for: Epigenome-wide association study of depression symptomatology in elderly monozygotic twins
Source: Transl Psychiatry. 2019 Sep 2;9:214. doi: 10.1038/s41398-019-0548-9 (PMC6718679; doi:10.1038/s41398-019-0548-9)
Supplement: Supplementary file 4 — Supplementary Table 3. [file 41398_2019_548_MOESM4_ESM.xlsx]

## Sheet: Supplementary Table 3
Supplementary Table 3. Overview of all probes located within each of the identified DMRs associated with depression symptomatology score from paired analysis.
Probe ID	Estimate	Standard error	P-value	Chromosome	Basepair	Gene	Genomic feature
cg00108944	-0.0346963	0.0109064	0.00165962	12	75784855	GLIPR1L2	TSS200, island
cg02071292	-0.053662	0.0159015	0.000862286	12	75785097	GLIPR1L2	1stExon, island
cg02415057	-0.0460765	0.0157369	0.00374033	12	75784884	GLIPR1L2	TSS200, island
cg07311024	-0.0340395	0.0123954	0.00648865	12	75785089	GLIPR1L2	1stExon, island
cg12351126	-0.0486302	0.0145996	0.0010021	12	75784864	GLIPR1L2	TSS200, island
cg14292619	-0.0276606	0.00933499	0.00335182	12	75784617	GLIPR1L2	TSS1500, shore
cg15942481	-0.0433225	0.0115492	0.000220756	12	75785230	GLIPR1L2	Body, island
cg17050806	-0.0316185	0.0144276	0.0293755	12	75785295	GLIPR1L2	Body, shore
cg21272279	-0.0417087	0.0131352	0.00169251	12	75785232	GLIPR1L2	Body, island
cg23588049	-0.0352883	0.0108654	0.00132932	12	75784862	GLIPR1L2	TSS200, island
cg10053162	0.0137586	0.00646249	0.0342732	10	17685929	STAM	TSS200, shore
cg13612989	0.0254679	0.00673414	0.00019652	10	17686107	STAM	TSS200, island
cg13680864	0.0212962	0.00670869	0.00169775	10	17686119	STAM	TSS200, island
cg15660681	0.0143054	0.00571135	0.0129185	10	17686075	STAM	TSS200, shore
cg18418503	0.013874	0.00526349	0.0089388	10	17686274	STAM	5'UTR, island
cg19950823	0.0213551	0.00550428	0.000135128	10	17686414	STAM	Body, shore
cg23138461	0.021467	0.00653426	0.00117091	10	17685950	STAM	TSS200, shore
cg24090671	0.0192273	0.0060504	0.00167935	10	17686217	STAM	5'UTR, island
cg07157834	-0.0233104	0.00854388	0.00683674	1	205819609	PM20D1	TSS1500, shore
cg07167872	-0.0335562	0.00935284	0.00040412	1	205819463	PM20D1	TSS200, shore
cg11965913	-0.0367065	0.00935437	0.000113902	1	205819406	PM20D1	TSS200, shore
cg14159672	-0.0298996	0.0102765	0.00395978	1	205819179	PM20D1	1stExon, island
cg14893161	-0.0254056	0.00832771	0.00253929	1	205819251	PM20D1	5'UTR, shore
cg24503407	-0.0350176	0.00965801	0.000351817	1	205819492	PM20D1	TSS1500, shore
cg26354017	-0.0313051	0.0125974	0.0136359	1	205819088	PM20D1	1stExon, island
cg00022997	0.0239583	0.0117249	0.0421362	6	31650808	NA	IGR, island
cg01297670	0.0159718	0.00681234	0.0198667	6	31651070	NA	IGR, island
cg02169713	0.0186051	0.00631994	0.00356087	6	31651094	NA	IGR, island
cg02304584	0.0311954	0.00953324	0.00122378	6	31650790	NA	IGR, island
cg02389040	0.0275739	0.010615	0.0099674	6	31650786	NA	IGR, island
cg04386400	0.0173161	0.0102153	0.091351	6	31651158	NA	IGR, island
cg05857999	0.0330079	0.0117425	0.00534698	6	31650760	NA	IGR, island
cg06460587	0.0310373	0.00917973	0.000844377	6	31650930	NA	IGR, island
cg07455790	0.0294974	0.012046	0.0150555	6	31650735	NA	IGR, island
cg08624648	0.0454762	0.0139477	0.00127862	6	31651029	NA	IGR, island
cg11540476	0.0320223	0.0111842	0.00456528	6	31651249	NA	IGR, island
cg18264486	0.0317279	0.0114253	0.00591976	6	31650916	NA	IGR, island
cg18576957	0.0270764	0.0123197	0.0289177	6	31651020	NA	IGR, island
cg20435535	0.0113766	0.010997	0.301934	6	31651151	NA	IGR, island
cg22318514	0.0104927	0.0118791	0.377962	6	31650850	NA	IGR, island
cg25417675	0.0158629	0.0066914	0.0185485	6	31651059	NA	IGR, island
cg25769566	0.003677	0.00710385	0.60521	6	31651278	NA	IGR, island
cg26450717	0.0234928	0.0102904	0.0233063	6	31650835	NA	IGR, island
cg00848392	-0.0116737	0.0057489	0.0433985	6	31734401	C6orf27	Body
cg05239811	-0.0141885	0.00748382	0.0591759	6	31734147	C6orf27	Body
cg10095777	-0.0234391	0.00922883	0.0117247	6	31734292	C6orf27	Body
cg10158997	-0.03332	0.00974495	0.000737808	6	31734106	C6orf27	Body
cg13187827	-0.0252026	0.0121248	0.0387162	6	31734192	C6orf27	Body
cg17391620	-0.0277276	0.0105156	0.00891552	6	31734471	C6orf27	Body
cg18273421	-0.0127951	0.00617885	0.0394478	6	31734554	C6orf27	Body
cg19593741	-0.0314329	0.0141943	0.0277404	6	31734217	C6orf27	Body
cg23287992	-0.0279643	0.0104317	0.00786015	6	31734390	C6orf27	Body
cg23526676	-0.0224828	0.00757636	0.00330734	6	31734458	C6orf27	Body
cg25264948	-0.0236894	0.00893144	0.00852614	6	31734232	C6orf27	Body
cg25641533	-0.0216682	0.00803171	0.00747457	6	31734580	C6orf27	Body
cg00300303	0.0161336	0.00527472	0.00247542	1	1067223	NA	IGR
cg01776299	0.0216312	0.00500453	2.26341e-05	1	1067163	NA	IGR
cg11750929	0.0206358	0.0056417	0.000312758	1	1067099	NA	IGR
cg07723510	-0.0256063	0.00945429	0.00725107	6	30228063	HLA-L	Body, island
cg10381888	-0.0196342	0.0122729	0.110957	6	30228243	HLA-L	Body, island
cg10605681	-0.00980424	0.00797865	0.220352	6	30228153	HLA-L	Body, island
cg11456756	-0.0293132	0.0100204	0.0037705	6	30228069	HLA-L	Body, island
cg12007166	-0.0223833	0.00903196	0.0138922	6	30228058	HLA-L	Body, island
cg14142171	-0.0172799	0.00641195	0.00753742	6	30228101	HLA-L	Body, island
cg17835678	-0.0116376	0.00989392	0.24067	6	30228254	HLA-L	Body, island
cg25298725	-0.029697	0.00918085	0.00139212	6	30228047	HLA-L	Body, island
cg26993102	-0.0173067	0.00791004	0.0296393	6	30228245	HLA-L	Body, island
cg27011480	-0.0415877	0.0126598	0.00117204	6	30228083	HLA-L	Body, island
cg17342071	-0.0269457	0.00974633	0.00614	2	241076416	MYEOV2	TSS1500, shore
cg19757382	-0.0234775	0.00873162	0.00767581	2	241076313	MYEOV2	TSS1500, shore
cg20221591	-0.0314609	0.0126739	0.0137375	2	241076340	MYEOV2	TSS1500, shore
cg20783424	-0.0173079	0.00685641	0.0122379	2	241076282	MYEOV2	TSS1500, shore
cg21300895	-0.0296258	0.0096993	0.00250934	2	241076441	MYEOV2	TSS1500, shore
cg26154534	-0.0298221	0.0132248	0.0250376	2	241076355	MYEOV2	TSS1500, shore
cg01738650	-0.0245345	0.00731936	0.000931976	6	32223076	NA	IGR
cg10187879	-0.0204647	0.00658813	0.00212236	6	32223208	NA	IGR
cg11720950	-0.0130727	0.00661666	0.0493315	6	32223114	NA	IGR
cg14914046	-0.0176081	0.00662186	0.00836247	6	32223098	NA	IGR
cg17990771	-0.0138354	0.00523397	0.00874886	6	32223226	NA	IGR
cg19263700	-0.0116722	0.00684053	0.0892574	6	32223236	NA	IGR
cg22370379	-0.00845763	0.00583257	0.148345	6	32223090	NA	IGR
cg01604412	0.0133126	0.00531589	0.0129339	12	132663741	NA	IGR, island
cg09828575	0.0235141	0.00710946	0.00108656	12	132663675	NA	IGR, island
cg12613382	0.0163981	0.00547265	0.0030188	12	132663883	NA	IGR, shore
cg21672450	0.0217433	0.00808045	0.00762792	12	132663793	NA	IGR, shore
cg00441899	0.0191441	0.00744498	0.0107371	4	3432483	RGS12	Body
cg13523568	0.0157963	0.00538219	0.00366011	4	3432342	RGS12	Body
cg18541077	0.0210211	0.00516524	6.39126e-05	4	3432546	RGS12	Body
cg12457901	-0.0180835	0.0051669	0.000554768	6	30882671	VARS2	Body, shore
cg14935711	-0.0106564	0.00541731	0.0503235	6	30882694	VARS2	Body, shore
cg15848685	-0.0311334	0.00957207	0.0013082	6	30882641	VARS2	Body, shore
cg16958594	-0.0215517	0.00808876	0.00823979	6	30882708	VARS2	Body, shore
cg03662545	-0.0230495	0.0068564	0.000901684	16	85254209	NA	IGR
cg05691543	-0.0245654	0.00776803	0.00176659	16	85254100	NA	IGR
cg07310671	-0.0261141	0.00910434	0.00449404	16	85253980	NA	IGR
cg05208878	-0.0173102	0.00598474	0.00417433	22	22901596	PRAME	TSS200, island
cg07969622	-0.011787	0.00527553	0.0263865	22	22901569	LOC648691	TSS200, island
cg08831999	-0.0151595	0.00720987	0.0365422	22	22901697	LOC648691	TSS200, island
cg11225751	-0.0330109	0.012072	0.00671347	22	22901661	PRAME	TSS200, island
cg17336139	-0.0296065	0.0113627	0.00974472	22	22901648	PRAME	TSS200, island
cg03933279	-0.0402161	0.0130064	0.00222306	12	12849136	GPR19	TSS200, island
cg06928346	-0.024037	0.0122827	0.0515093	12	12849096	GPR19	1stExon, island
cg13417420	-0.0481303	0.0168401	0.00463973	12	12849159	GPR19	TSS200, island
cg13697193	-0.0664966	0.0199301	0.000983666	12	12849138	GPR19	TSS200, island
cg19360852	-0.0247828	0.0107374	0.0218463	12	12848977	GPR19	5'UTR, shore
cg20631472	-0.00599034	0.00885297	0.499281	12	12849269	GPR19	TSS200, island
cg21121336	-0.0201317	0.0102819	0.0513907	12	12849068	GPR19	1stExon, island
cg22778421	-0.0109759	0.00834095	0.18946	12	12849229	GPR19	TSS200, island
cg02814054	0.0198077	0.00524967	0.000203163	19	18234911	MAST3	Body, island
cg03594868	0.0082964	0.0047701	0.083273	19	18234829	MAST3	Body, island
cg26325791	0.0308101	0.00850557	0.000356234	19	18234711	MAST3	Body, island
cg10028823	0.0355533	0.0126917	0.00550475	7	1952561	MAD1L1	Body, shelf
cg11050988	0.0300316	0.00867104	0.000631428	7	1952600	MAD1L1	Body, shelf
cg13165778	0.0321202	0.0114921	0.00560976	7	1952518	MAD1L1	Body, shelf
cg00055986	0.0249394	0.0102448	0.015649	5	2537520	NA	IGR
cg05500575	0.018508	0.00928608	0.0473839	5	2537834	NA	IGR
cg10852875	0.0287174	0.0122519	0.0199023	5	2537697	NA	IGR
cg19408140	0.0319076	0.0108955	0.00373487	5	2537657	NA	IGR
cg22547775	0.02684	0.0107294	0.013033	5	2537634	NA	IGR
cg23488198	0.0205803	0.0129016	0.11199	5	2537496	NA	IGR
cg02942594	-0.0176541	0.00745375	0.0186539	19	28284741	LOC148189	Body, island
cg17155612	-0.0112524	0.00515123	0.0298997	19	28284698	LOC148189	Body, island
cg21616552	-0.0270062	0.00622629	2.12697e-05	19	28284491	LOC148189	Body, shore
cg01311360	-0.0384615	0.0124999	0.00233396	5	140792558	PCDHGA4	Body, shore
cg10917547	-0.0303627	0.0102858	0.00347133	5	140792684	PCDHGA4	Body, shore
cg22847228	-0.0151544	0.00843598	0.073694	5	140792700	PCDHGA4	Body, shore
cg25353450	-0.0326819	0.0118061	0.006076	5	140792511	PCDHGA4	Body, shore
cg26826004	-0.0121947	0.00756658	0.10835	5	140792596	PCDHGA4	Body, shore
cg00193283	-0.0243835	0.0111218	0.0293115	3	10806047	LOC285370	TSS200
cg06042395	-0.0213958	0.00827123	0.0102802	3	10806243	LOC285370	TSS1500
cg07220922	-0.0302043	0.0122756	0.0145794	3	10806022	LOC285370	TSS200
cg14018079	-0.0188314	0.00841628	0.0261726	3	10806175	LOC285370	TSS1500
cg19764594	-0.0116277	0.011512	0.31349	3	10806288	LOC285370	TSS1500
cg22620414	-0.022452	0.0114473	0.0509951	3	10806133	LOC285370	TSS1500
cg22843684	-0.0325158	0.0117124	0.00593368	3	10806114	LOC285370	TSS1500
cg08059112	0.0207683	0.00591251	0.000530066	19	2294887	LINGO3	5'UTR, island
cg08461451	0.00704159	0.00454118	0.122313	19	2295092	LINGO3	5'UTR, island
cg22294740	0.0330468	0.0089621	0.000280208	19	2294961	LINGO3	5'UTR, island
cg03577139	0.0112805	0.00549025	0.0409972	4	24796988	SOD3	TSS200
cg11372436	0.0173254	0.00794734	0.0302319	4	24797007	SOD3	TSS200
cg16216407	0.0175473	0.00773506	0.0241852	4	24797140	SOD3	5'UTR, shelf
cg21411366	0.0129765	0.00679679	0.0574282	4	24797176	SOD3	5'UTR, shelf
cg25449950	0.0300652	0.00889049	0.000840869	4	24797174	SOD3	5'UTR, shelf
cg04857395	0.0183103	0.00730835	0.0128949	4	3516637	LRPAP1	Body, island
cg08297640	0.0160905	0.004917	0.00122323	4	3516758	LRPAP1	Body, island
cg26401028	0.0264536	0.00770475	0.000701944	4	3516534	LRPAP1	Body, island
cg27321949	0.00660443	0.00597969	0.270496	4	3516692	LRPAP1	Body, island
cg01101459	0.0156619	0.00559984	0.00557866	1	234871477	NA	IGR
cg15028232	0.0100922	0.00449332	0.025611	1	234871410	NA	IGR
cg25409554	0.022959	0.00669244	0.000708948	1	234871422	NA	IGR
cg01134643	0.0139674	0.00803593	0.0834721	10	5406948	UCN3	TSS200
cg11024722	0.0112521	0.00659935	0.089483	10	5406901	UCN3	TSS200
cg11218842	0.0212627	0.00804672	0.00877343	10	5406907	UCN3	TSS200
cg12428514	0.0166005	0.011492	0.149894	10	5407119	UCN3	1stExon
cg15671083	0.0267828	0.00863456	0.00215453	10	5406959	UCN3	TSS200
cg17158564	0.0182687	0.00888068	0.0407545	10	5406890	UCN3	TSS200
cg26644395	0.0132178	0.00876188	0.132728	10	5407020	UCN3	1stExon
cg27349333	0.0170222	0.00833909	0.042319	10	5406971	UCN3	TSS200
cg00256231	-0.0391612	0.0127067	0.00229681	17	77916733	TBC1D16	Body, island
cg20667480	-0.0468599	0.0140093	0.000954973	17	77916768	TBC1D16	Body, island
cg26567001	-0.02464	0.0122864	0.0460352	17	77916892	TBC1D16	Body, island
cg02850815	0.0136571	0.00599076	0.0235036	8	144896183	SCRIB	Body, shore
cg13509702	0.0162684	0.00612127	0.00839884	8	144896307	SCRIB	Body, shore
cg17082719	0.0255876	0.00738498	0.000628353	8	144896176	SCRIB	Body, shore
cg00816387	0.023589	0.00894001	0.00887007	10	1975591	NA	IGR
cg19299265	0.0322464	0.00988174	0.0012632	10	1975631	NA	IGR
cg27336261	0.0160006	0.00676645	0.0188417	10	1975562	NA	IGR
cg03969996	-0.0175202	0.00737041	0.0182344	19	46999055	PNMAL2	1stExon, island
cg16617301	-0.0142314	0.00686452	0.0392277	19	46999109	PNMAL2	1stExon, island
cg24718465	-0.0192181	0.00794361	0.016294	19	46999118	PNMAL2	1stExon, island
