# Supplementary material for: Epigenome-wide association study of depression symptomatology in elderly monozygotic twins
Source: Transl Psychiatry. 2019 Sep 2;9:214. doi: 10.1038/s41398-019-0548-9 (PMC6718679; doi:10.1038/s41398-019-0548-9)
Supplement: Supplementary file 5 — Supplementary Table 4. [file 41398_2019_548_MOESM5_ESM.xlsx]

## Sheet: Supplementary Table 4
Supplementary Table 4. Overview of all probes located within each of the identified DMRs associated with depression symptomatology score from unpaired analysis.
Probe ID	Estimate	Standard error	P-value	Chromosome	Basepair	Gene	Genomic feature
cg02930518	0.00833575	0.00344894	0.01591	12	10183234	CLEC9A	TSS200
cg11059944	0.0051282	0.00309449	0.0979791	12	10183172	CLEC9A	TSS200
cg13830870	0.00804077	0.0033168	0.015615	12	10183167	CLEC9A	TSS200
cg17469479	0.0111048	0.00369021	0.00272829	12	10183208	CLEC9A	TSS200
cg19223467	0.00693217	0.00262995	0.0085978	12	10183267	CLEC9A	TSS200
cg20098659	0.00305039	0.00362464	0.400318	12	10183364	CLEC9A	1stExon
cg26262442	0.0094713	0.00359041	0.00853567	12	10183220	CLEC9A	TSS200
cg00823843	0.0131127	0.00464026	0.00487146	1	244094885	NA	IGR, island
cg13808012	0.00949997	0.00360211	0.00855703	1	244094935	NA	IGR, island
cg13939055	0.0129903	0.00425468	0.00236192	1	244094869	NA	IGR, island
cg04076766	-0.0269608	0.00995575	0.0069731	2	71212157	ANKRD53	3'UTR
cg19490001	-0.0174083	0.00549049	0.00160311	2	71212056	ANKRD53	3'UTR
cg24573743	-0.0109675	0.00428054	0.0106439	2	71211981	ANKRD53	3'UTR
cg10053162	0.00870562	0.00242201	0.000348395	10	17685929	STAM	TSS200, shore
cg13612989	0.00696421	0.00255697	0.00661834	10	17686107	STAM	TSS200, island
cg13680864	0.00749362	0.00291133	0.0102619	10	17686119	STAM	TSS200, island
cg15660681	0.00444464	0.00210978	0.0355029	10	17686075	STAM	TSS200, shore
cg17307196	0.00745489	0.00249467	0.00290537	10	17685832	STAM	TSS1500, shore
cg17723355	0.00549818	0.00534745	0.304216	10	17685698	STAM	TSS1500, shore
cg18418503	0.00458869	0.00198991	0.0214032	10	17686274	STAM	5'UTR, island
cg19950823	0.005782	0.00205434	0.00502459	10	17686414	STAM	Body, shore
cg23138461	0.00738828	0.00241479	0.00230243	10	17685950	STAM	TSS200, shore
cg24090671	0.00650539	0.0021896	0.00307031	10	17686217	STAM	5'UTR, island
cg01811796	-0.0106871	0.00406793	0.00880792	1	26233565	STMN1	TSS1500, island
cg04471507	-0.0163324	0.00544779	0.00281765	1	26233376	STMN1	TSS1500, island
cg08134856	-0.0108205	0.00429433	0.0119787	1	26233709	STMN1	TSS1500, shore
cg09796501	-0.010993	0.00559133	0.0496943	1	26233435	STMN1	TSS1500, island
cg11709544	-0.0148305	0.005482	0.0069985	1	26233404	STMN1	TSS1500, island
cg14076195	-0.00375507	0.00630122	0.551416	1	26233459	STMN1	TSS1500, island
cg19362196	-0.0120904	0.00409176	0.00323629	1	26233615	STMN1	TSS1500, island
cg20685674	-0.00876594	0.00373104	0.0190845	1	26233538	STMN1	TSS1500, island
cg23323671	-0.0144956	0.00476005	0.00241435	1	26233623	STMN1	TSS1500, island
cg26314868	-0.0055935	0.00560573	0.318715	1	26233506	STMN1	TSS1500, island
cg07027613	-0.00332143	0.00257664	0.19783	12	7260608	C1RL	Body
cg07526656	-0.00780387	0.00223402	0.000509177	12	7260660	C1RL	Body
cg21439672	-0.00547463	0.00313461	0.0811799	12	7260546	C1RL	Body
cg21990700	-0.00730779	0.00283284	0.010121	12	7260776	LOC283314	TSS200
cg22780146	-0.00357705	0.00246277	0.146927	12	7260707	LOC283314	TSS200
cg27130630	-0.00994839	0.0028897	0.000613597	12	7260666	C1RL	Body
cg05441133	0.00675838	0.00313645	0.0315233	10	48416891	GDF2	TSS200, shelf
cg06840491	0.012628	0.00394352	0.00142816	10	48416966	GDF2	TSS200, shelf
cg13321164	0.00310469	0.00373394	0.406002	10	48416781	GDF2	5'UTR, shelf
cg15247509	0.0058278	0.00357125	0.103164	10	48416977	GDF2	TSS200, shelf
cg17200137	0.00712606	0.00395579	0.0720831	10	48416896	GDF2	TSS200, shelf
cg23812775	0.013892	0.00468072	0.00310215	10	48416899	GDF2	TSS200, shelf
cg25943845	0.00624656	0.00308456	0.0432589	10	48416839	GDF2	5'UTR, shelf
cg00022997	0.0122962	0.00662496	0.0640109	6	31650808	NA	IGR, island
cg01297670	0.00660874	0.00387192	0.0884417	6	31651070	NA	IGR, island
cg02169713	0.0110689	0.00367335	0.00271213	6	31651094	NA	IGR, island
cg02304584	0.0160919	0.005702	0.00496041	6	31650790	NA	IGR, island
cg02389040	0.0175638	0.00609183	0.00410577	6	31650786	NA	IGR, island
cg04386400	0.0143348	0.00581995	0.0140932	6	31651158	NA	IGR, island
cg05857999	0.0188025	0.00672539	0.00538089	6	31650760	NA	IGR, island
cg06460587	0.0168312	0.00550233	0.00232784	6	31650930	NA	IGR, island
cg07455790	0.0213084	0.00689393	0.00210666	6	31650735	NA	IGR, island
cg08624648	0.0235782	0.00805025	0.00354792	6	31651029	NA	IGR, island
cg11540476	0.0133212	0.00641887	0.0384678	6	31651249	NA	IGR, island
cg11991824	0.00752438	0.00352349	0.0331762	6	31651283	NA	IGR, island
cg13740929	0.00990428	0.00406554	0.0151875	6	31651291	NA	IGR, island
cg18264486	0.0187367	0.00667878	0.00521461	6	31650916	NA	IGR, island
cg18576957	0.0217429	0.00715038	0.00247495	6	31651020	NA	IGR, island
cg20435535	0.0095337	0.0063323	0.132767	6	31651151	NA	IGR, island
cg22318514	0.0119474	0.0065933	0.0705048	6	31650850	NA	IGR, island
cg25417675	0.00808605	0.00388885	0.0380404	6	31651059	NA	IGR, island
cg25769566	0.00797326	0.00413675	0.0544885	6	31651278	NA	IGR, island
cg26450717	0.013233	0.00578513	0.0225684	6	31650835	NA	IGR, island
cg03276022	-0.00942683	0.00398626	0.0183848	11	117069900	TAGLN	TSS200
cg10130564	-0.00765771	0.00571354	0.180768	11	117069849	TAGLN	TSS200
cg15534755	-0.0082472	0.00411395	0.0455059	11	117069859	TAGLN	TSS200
cg22692511	-0.00928144	0.00429483	0.0311671	11	117069966	TAGLN	TSS200
cg26566898	-0.00724555	0.00478982	0.130967	11	117069891	TAGLN	TSS200
cg00108944	-0.0183327	0.00628572	0.00366938	12	75784855	GLIPR1L2	TSS200, island
cg02071292	-0.0264863	0.00908306	0.00367696	12	75785097	GLIPR1L2	1stExon, island
cg02415057	-0.0273805	0.00911153	0.0027667	12	75784884	GLIPR1L2	TSS200, island
cg07311024	-0.01846	0.00688221	0.00751049	12	75785089	GLIPR1L2	1stExon, island
cg12351126	-0.0270865	0.00834911	0.00124328	12	75784864	GLIPR1L2	TSS200, island
cg14292619	-0.012453	0.00473452	0.00873319	12	75784617	GLIPR1L2	TSS1500, shore
cg15942481	-0.0213759	0.00634216	0.00079615	12	75785230	GLIPR1L2	Body, island
cg17050806	-0.0151689	0.00797197	0.0575207	12	75785295	GLIPR1L2	Body, shore
cg21272279	-0.0183656	0.00766344	0.016856	12	75785232	GLIPR1L2	Body, island
cg23588049	-0.0189082	0.00614305	0.00217963	12	75784862	GLIPR1L2	TSS200, island
cg08578320	-0.0180235	0.00553738	0.00123759	6	32552039	HLA-DRB1	Body, island
cg09139047	-0.0153986	0.00563345	0.00657871	6	32552042	HLA-DRB1	Body, island
cg14645244	-0.00788314	0.00487895	0.107066	6	32552205	HLA-DRB1	Body, island
cg15602423	-0.0069785	0.00436221	0.110534	6	32552095	HLA-DRB1	Body, island
cg15982117	-0.0177993	0.00624184	0.00459435	6	32552106	HLA-DRB1	Body, island
cg17316649	-0.0177984	0.00658762	0.0071441	6	32552016	HLA-DRB1	Body, island
cg01839993	-0.0068315	0.0029766	0.022045	10	74034644	DDIT4	Body, island
cg10592592	-0.00815497	0.00356519	0.022495	10	74034663	DDIT4	Body, island
cg20897136	-0.0104261	0.00300084	0.000544791	10	74034667	DDIT4	Body, island
cg11946459	-0.0132813	0.00627335	0.0348291	6	29911558	HLA-A	Body, shore
cg17608381	-0.0155706	0.00527551	0.00333025	6	29911550	HLA-A	Body, shore
cg25637655	-0.011812	0.00620963	0.0578513	6	29911542	HLA-A	Body, shore
cg00244776	-0.00478925	0.00271727	0.0785249	6	30883192	VARS2	Body, shore
cg00933603	-0.00951822	0.00355246	0.00759906	6	30883001	VARS2	Body, shore
cg02149965	-0.0094472	0.00276156	0.000669338	6	30883203	VARS2	Body, shore
cg10158679	-0.00925602	0.00293503	0.00170798	6	30883074	VARS2	Body, shore
cg12457901	-0.0107013	0.00280867	0.000155203	6	30882671	VARS2	Body, shore
cg14935711	-0.00762567	0.00313192	0.0152784	6	30882694	VARS2	Body, shore
cg15848685	-0.0134759	0.00548497	0.0143862	6	30882641	VARS2	Body, shore
cg15978899	-0.00398364	0.00270222	0.141139	6	30882994	VARS2	Body, shore
cg16958594	-0.0102591	0.00472003	0.0302454	6	30882708	VARS2	Body, shore
cg02814054	0.00918021	0.00297642	0.00215526	19	18234911	MAST3	Body, island
cg03594868	0.00472747	0.00252191	0.0613396	19	18234829	MAST3	Body, island
cg26325791	0.019559	0.00474134	4.41344e-05	19	18234711	MAST3	Body, island
cg16966992	-0.00878398	0.00350028	0.0123203	14	31343356	COCH	TSS1500, island
cg26069353	-0.0123088	0.00386572	0.00151729	14	31343427	COCH	TSS1500, island
cg26107597	-0.0109667	0.0035199	0.00191051	14	31343283	COCH	TSS1500, shore
cg10512089	-0.00916681	0.00284631	0.00133841	11	57408751	MIR130A	Body
cg16520038	-0.00448629	0.00219739	0.0415684	11	57408660	MIR130A	TSS200
cg23371208	-0.00515979	0.00167771	0.00218331	11	57408514	MIR130A	TSS200
cg00523604	-0.00631206	0.00318938	0.0482505	6	32223341	NA	IGR
cg01738650	-0.00995378	0.00359641	0.00580515	6	32223076	NA	IGR
cg09715059	-0.00748117	0.00285703	0.00907616	6	32223336	NA	IGR
cg10187879	-0.00760175	0.00321115	0.0182121	6	32223208	NA	IGR
cg11720950	-0.00729668	0.00301914	0.0159208	6	32223114	NA	IGR
cg14914046	-0.00791375	0.00309672	0.0108255	6	32223098	NA	IGR
cg17990771	-0.00398169	0.00226071	0.0786287	6	32223226	NA	IGR
cg19263700	-0.00182101	0.00340804	0.59329	6	32223236	NA	IGR
cg22370379	-0.00608979	0.00265553	0.0221311	6	32223090	NA	IGR
cg00570906	-0.0103792	0.00497717	0.0375265	6	33048809	HLA-DPB1	Body, island
cg01132696	-0.0146626	0.00646639	0.0237538	6	33048558	HLA-DPB1	Body, island
cg02197634	-0.00592051	0.00499008	0.235932	6	33048875	HLA-DPB1	Body, shore
cg02692313	-0.0179211	0.00913668	0.0504137	6	33048444	HLA-DPB1	Body, island
cg03229061	-0.011604	0.0046226	0.0123738	6	33048483	HLA-DPB1	Body, island
cg03636880	-0.0121253	0.00526619	0.0216877	6	33048687	HLA-DPB1	Body, island
cg05798641	-0.00674288	0.00391702	0.0857253	6	33048919	HLA-DPB1	Body, shore
cg06437840	-0.0200122	0.0087457	0.022533	6	33048529	HLA-DPB1	Body, island
cg09234582	-0.0147698	0.00611516	0.0160647	6	33048286	HLA-DPB1	Body, shore
cg10850215	-0.0144124	0.00657696	0.028881	6	33048469	HLA-DPB1	Body, island
cg12893780	-0.0177776	0.0067973	0.00917204	6	33048752	HLA-DPB1	Body, island
cg13349035	-0.0135284	0.00726315	0.0630894	6	33048310	HLA-DPB1	Body, shore
cg13581859	-0.0119303	0.00545103	0.0290467	6	33048706	HLA-DPB1	Body, island
cg14870156	-0.0117065	0.00668658	0.0805408	6	33048540	HLA-DPB1	Body, island
cg15829535	-0.0122882	0.00534722	0.0219423	6	33048760	HLA-DPB1	Body, island
cg17588455	-0.0123857	0.0050256	0.014034	6	33048485	HLA-DPB1	Body, island
cg19053046	-0.0141372	0.00605405	0.0199165	6	33048254	HLA-DPB1	Body, shore
cg19990651	-0.0182763	0.0080111	0.0228979	6	33048555	HLA-DPB1	Body, island
cg20223237	-0.0154029	0.00792111	0.052375	6	33048735	HLA-DPB1	Body, island
cg25045942	-0.0129646	0.00565369	0.0222327	6	33048291	HLA-DPB1	Body, shore
cg25491704	-0.00386615	0.00334381	0.248048	6	33048879	HLA-DPB1	Body, shore
cg25511667	-0.0188408	0.00797247	0.0184869	6	33048732	HLA-DPB1	Body, island
cg26645432	-0.0121161	0.00577053	0.0361819	6	33048502	HLA-DPB1	Body, island
cg03870261	-0.0120285	0.00412907	0.00370887	19	2428514	LMNB2	3'UTR, island
cg18147048	-0.0145307	0.00380256	0.000145302	19	2428677	LMNB2	3'UTR, island
cg25629768	-0.0144305	0.00490862	0.00341008	19	2428567	LMNB2	3'UTR, island
cg26149485	-0.011789	0.00334395	0.000453215	19	2428350	LMNB2	3'UTR, island
cg05251190	-0.00665978	0.00234373	0.00462239	10	104196206	MIR146B	TSS200, shelf
cg05858126	-0.00816308	0.00310785	0.00883195	10	104196213	MIR146B	TSS200, shelf
cg13442016	-0.00808762	0.0033846	0.01715	10	104196339	MIR146B	Body, shelf
cg15857661	-0.0104471	0.00324591	0.00135419	10	104196243	MIR146B	TSS200, shelf
cg00355281	0.00815687	0.00322895	0.0117507	7	24323767	NPY	TSS200, island
cg15929698	0.00408137	0.00239225	0.0884742	7	24323792	NPY	TSS200, island
cg16964348	0.00858567	0.0046342	0.0643465	7	24323799	NPY	TSS200, island
cg21097881	0.00615027	0.00513246	0.231232	7	24323939	NPY	5'UTR, island
cg24242823	0.00906837	0.00295903	0.00226238	7	24323675	NPY	TSS200, island
cg24885417	0.0124829	0.00442426	0.00491824	7	24323764	NPY	TSS200, island
cg25884711	0.0149756	0.00469357	0.0014824	7	24323840	NPY	5'UTR, island
cg03245429	0.0124014	0.00451938	0.00624246	X	114524308	LUZP4	1stExon
cg05114100	0.0198111	0.00569189	0.000531944	X	114524286	LUZP4	TSS200
cg12313310	0.00211697	0.00368348	0.565673	X	114524266	LUZP4	TSS200
cg14260465	0.0038376	0.00445506	0.389319	X	114524264	LUZP4	TSS200
cg20849987	0.00691458	0.00376865	0.066978	X	114524470	LUZP4	Body
cg24883860	0.0152052	0.00403237	0.000176444	X	114524284	LUZP4	TSS200
cg02654940	-0.00570977	0.00219525	0.00949503	6	34206400	HMGA1	5'UTR, shore
cg08335767	-0.00548704	0.00211602	0.00971277	6	34206495	HMGA1	5'UTR, shore
cg19513004	-0.0052172	0.0027535	0.0585338	6	34206683	HMGA1	5'UTR, shore
cg22797644	-0.00778996	0.00199146	0.000100625	6	34206491	HMGA1	5'UTR, shore
cg02336827	-0.00411835	0.0018781	0.0286892	3	45636190	LIMD1	TSS200, shore
cg03534662	-0.00518592	0.00264847	0.0506794	3	45636225	LIMD1	TSS200, shore
cg04037228	-0.00573072	0.00236054	0.0155274	3	45636386	LIMD1	1stExon, shore
cg08534342	-0.00387384	0.00217186	0.0749172	3	45636060	LIMD1	TSS1500, shore
cg09608765	-0.00401635	0.00217991	0.0658832	3	45636137	LIMD1	TSS200, shore
cg18779283	-0.00621999	0.00202452	0.00220602	3	45636154	LIMD1	TSS200, shore
cg21676273	-0.00357686	0.00155536	0.0217659	3	45635931	LIMD1	TSS1500, island
cg09848695	-0.00849131	0.00399144	0.0337516	5	92956644	FAM172A	Body, island
cg19875969	-0.00874734	0.00429622	0.0421464	5	92956676	FAM172A	Body, island
cg22703659	-0.00182948	0.00380818	0.631094	5	92956679	FAM172A	Body, island
cg06319579	-0.00781462	0.00258097	0.00255711	17	8127196	C17orf44	Body, shore
cg21722785	-0.00688037	0.00247665	0.0056169	17	8127367	C17orf44	TSS200, shore
cg25228625	-0.00415847	0.00187353	0.0267685	17	8127373	C17orf44	TSS200, shore
cg01787834	-0.00354547	0.00176794	0.0453007	6	31762723	VARS	Body, shore
cg02205391	-0.00875963	0.00294655	0.00305386	6	31762409	VARS	Body, shore
cg02932780	-0.0110787	0.00325681	0.000707598	6	31762353	VARS	Body, shore
cg03078400	-0.00693175	0.00386097	0.0730547	6	31762644	VARS	Body, shore
cg03877020	-6.29326e-05	0.0018171	0.972382	6	31762680	VARS	Body, shore
cg04659729	-0.00806748	0.00257131	0.00177881	6	31762688	VARS	Body, shore
cg06857094	-0.0117561	0.00316821	0.000223789	6	31762442	VARS	Body, shore
cg11073255	-0.00580723	0.00287575	0.0438329	6	31762455	VARS	Body, shore
cg12670305	-0.0109155	0.00353275	0.00208572	6	31762630	VARS	Body, shore
cg13014333	-0.00455688	0.00208175	0.0289283	6	31762776	VARS	Body, shore
cg16988810	-0.0100311	0.0032088	0.00184662	6	31762650	VARS	Body, shore
cg18274559	-0.0065233	0.00280139	0.020164	6	31762685	VARS	Body, shore
cg25843346	-0.00695694	0.00216859	0.00139896	6	31762555	VARS	Body, shore
cg26346875	-0.0263219	0.00946864	0.00562938	6	31762719	VARS	Body, shore
cg02315096	-0.0136539	0.00607516	0.0249892	13	110522020	NA	IGR, island
cg09460553	-0.0184574	0.00584416	0.00167243	13	110521956	NA	IGR, shore
cg17797229	-0.0166592	0.0072079	0.0211706	13	110522297	NA	IGR, shore
cg18865445	-0.0212527	0.00697277	0.0024124	13	110522265	NA	IGR, island
cg22721998	-0.0174464	0.00594512	0.00347747	13	110522149	NA	IGR, island
cg03431111	-0.0112112	0.00295163	0.000158412	11	62621406	SNORD30	TSS1500, shore
cg09448652	-0.00483074	0.00250741	0.0544355	11	62621367	SNORD30	TSS200, shore
cg15172739	-0.00614698	0.00270338	0.0232812	11	62621258	SNORD30	TSS200, shelf
cg18159646	-0.00563668	0.00224586	0.012305	11	62621178	SNORD22	TSS1500, shelf
cg00350199	-0.00881922	0.00316585	0.00554227	11	67418213	ACY3	TSS200
cg01240599	-0.0144435	0.00486599	0.00313444	11	67418045	ACY3	5'UTR
cg04565008	-0.0107633	0.00324277	0.000966816	11	67418140	ACY3	TSS200
cg04986336	-0.0106907	0.00415877	0.010406	11	67418358	ACY3	TSS1500
cg06148175	-0.0118557	0.00397618	0.00299946	11	67418148	ACY3	TSS200
cg09296957	-0.0160115	0.00521603	0.00225494	11	67418310	ACY3	TSS200
cg11096993	-0.0150805	0.00467321	0.00132531	11	67417958	ACY3	5'UTR
cg12355172	-0.0190248	0.0063898	0.00304375	11	67418315	ACY3	TSS200
cg12894325	-0.00918471	0.0036137	0.0113058	11	67418113	ACY3	5'UTR
cg23130075	-0.0141382	0.00428354	0.00103113	11	67418365	ACY3	TSS1500
cg25835179	-0.0184186	0.00582041	0.00164061	11	67418291	ACY3	TSS200
cg26288806	-0.00465684	0.0038166	0.222825	11	67418405	ACY3	TSS1500
cg27022933	-0.00967815	0.00379063	0.0109526	11	67418106	ACY3	5'UTR
cg01055824	-0.0132317	0.00439987	0.0027334	14	91818668	CCDC88C	Body
cg10946510	-0.00721969	0.00249886	0.00398438	14	91818564	CCDC88C	Body
cg22971029	-0.00825124	0.00267187	0.00209847	14	91818497	CCDC88C	Body
cg02530824	-0.0158257	0.00720078	0.028405	4	74847766	PF4	TSS200, island
cg05509609	-0.0134026	0.00638998	0.0364593	4	74847829	PF4	TSS200, island
cg06834998	-0.012047	0.00639086	0.0599965	4	74847824	PF4	TSS200, island
cg15158783	-0.010728	0.0051911	0.0392677	4	74847646	PF4	1stExon, island
cg15398841	-0.0135338	0.00601615	0.0248897	4	74847761	PF4	TSS200, island
cg16072462	-0.0127674	0.00585944	0.0297858	4	74847758	PF4	TSS200, island
cg21043213	-0.0139581	0.00577742	0.0160383	4	74847710	PF4	1stExon, island
cg02888971	0.0095607	0.00405662	0.018788	7	3227332	NA	IGR
cg18924229	0.0143639	0.0043925	0.00114363	7	3227262	NA	IGR
cg23385395	0.0140019	0.00555081	0.01196	7	3227277	NA	IGR
cg10917547	-0.0107497	0.00507107	0.0344013	5	140792684	PCDHGA4	Body, shore
cg22847228	-0.00430867	0.00412447	0.296547	5	140792700	PCDHGA4	Body, shore
cg26826004	-0.00772309	0.00381668	0.043421	5	140792596	PCDHGA4	Body, shore
cg07643096	-0.0107186	0.00382189	0.00518617	6	117802588	DCBLD1	TSS1500, shore
cg11412288	-0.0101685	0.00474718	0.0325482	6	117802725	DCBLD1	TSS1500, shore
cg23172480	-0.0115233	0.00389669	0.00321842	6	117802786	DCBLD1	TSS1500, shore
cg25792410	-0.0122733	0.00324196	0.000167639	6	117802640	DCBLD1	TSS1500, shore
cg27642470	-0.0128309	0.00504561	0.0112154	6	117802710	DCBLD1	TSS1500, shore
cg02535060	-0.0160083	0.00751121	0.0334678	10	134150690	LRRC27	Body
cg07119315	-0.0155473	0.00691993	0.0250063	10	134150567	LRRC27	Body
cg10530568	-0.0144277	0.00573255	0.0120969	10	134150506	LRRC27	Body
cg21370255	-0.0156012	0.00684833	0.023062	10	134150489	LRRC27	Body
cg22586726	-0.0166378	0.00675086	0.0139902	10	134150542	LRRC27	Body
cg24214699	-0.0141992	0.0067513	0.0358406	10	134150451	LRRC27	Body
cg25076597	-0.0131551	0.00715318	0.0663879	10	134150581	LRRC27	Body
cg05248234	-0.00860769	0.00535387	0.108764	17	79495519	FSCN2	1stExon, island
cg13700073	-0.00815529	0.00321909	0.0115201	17	79495324	FSCN2	TSS200, island
cg15774065	-0.00962755	0.00393768	0.0147549	17	79495320	FSCN2	TSS200, island
cg18919720	-0.015542	0.00522451	0.00304234	17	79495335	FSCN2	TSS200, island
cg20932150	-0.0108182	0.00364913	0.00314109	17	79495268	FSCN2	TSS200, island
cg23164850	-0.00664013	0.00399661	0.0971181	17	79495348	FSCN2	TSS200, island
cg13696752	-0.0142035	0.00354466	6.89593e-05	9	4662858	C9orf68	Body, island
cg13763482	-0.0103905	0.00440016	0.0185268	9	4663107	C9orf68	Body, shore
cg27204993	-0.0088827	0.00384503	0.0212266	9	4662937	C9orf68	Body, island
cg04962282	-0.00489995	0.00316425	0.121943	6	32086779	ATF6B	Body
cg06111526	-0.00400536	0.00232931	0.0859551	6	32086782	ATF6B	Body
cg06976485	-0.00348817	0.00270078	0.196943	6	32086928	ATF6B	Body
cg07986385	-0.00381882	0.00260534	0.14316	6	32086857	ATF6B	Body
cg10089357	-0.00580342	0.00196213	0.00320293	6	32086818	ATF6B	Body
cg12735838	-0.001588	0.00249716	0.525036	6	32086902	ATF6B	Body
cg17396404	-0.00699445	0.00248556	0.0050286	6	32086878	ATF6B	Body
cg19004565	-0.00347641	0.00160189	0.0303321	6	32086893	ATF6B	Body
cg25065981	-0.00728577	0.00228113	0.00146585	6	32086755	ATF6B	Body
cg27001603	-0.00513422	0.00348446	0.141074	6	32086758	ATF6B	Body
